# Supplementary material for: Modulating Strategies of the Intestinal Microbiota in Colorectal Cancer
Source: Nutrients. 2025 Nov 14;17(22):3565. doi: 10.3390/nu17223565 (PMC12655525; doi:10.3390/nu17223565)
Supplement: Supplementary file 1 [file nutrients-17-03565-s001.zip]

Archive with 4 entries (2 files):
- nutrients-3936936-supplementary/
- nutrients-3936936-supplementary/SUPPLEMENTARY.pdf
- nutrients-3936936-supplementary/__MACOSX/
- nutrients-3936936-supplementary/__MACOSX/._SUPPLEMENTARY.pdf
